# Supplementary material for: An improvement in acute wound healing in rats by the synergistic effect of photobiomodulation and arginine
Source: Lab Anim Res. 2019 Dec 11;35:28. doi: 10.1186/s42826-019-0025-x (PMC7081532; doi:10.1186/s42826-019-0025-x)
Supplement: Supplementary file 1 — Additional file 1. Stereological findings for phase one. [file 42826_2019_25_MOESM1_ESM.zip]

Archive with 1 entries (1 files):
- Stereological findings of phase one or (Streological results  of phase one).pptx
